# Supplementary material for: Survival Outcomes in Patients with Squamous Cell Carcinoma of the Urinary Bladder: A Propensity Score-Matched Analysis
Source: Curr Oncol. 2025 Jul 10;32(7):394. doi: 10.3390/curroncol32070394 (PMC12293893; doi:10.3390/curroncol32070394)
Supplement: Supplementary file 1 [file curroncol-32-00394-s001.zip]

Archive with 1 entries (1 files):
- curroncol-3742594-supplementary.pdf
